# Supplementary material for: HSP90 Inhibition Synergizes with Cisplatin to Eliminate Basal-like Pancreatic Ductal Adenocarcinoma Cells
Source: Cancers (Basel). 2021 Dec 7;13(24):6163. doi: 10.3390/cancers13246163 (PMC8699576; doi:10.3390/cancers13246163)
Supplement: Supplementary file 1 [file cancers-13-06163-s001.zip]

Archive with 1 entries (1 files):
- cancers-1456043-supplementary.pdf
